# Supplementary material for: The cotton swab method: an accurate and less invasive way to assess fecal consistency in weaned pigs
Source: BMC Vet Res. 2024 Feb 3;20:47. doi: 10.1186/s12917-024-03888-1 (PMC10837864; doi:10.1186/s12917-024-03888-1)
Supplement: Supplementary file 2 — Additional file 2. Dataset the cotton swab method. The dataset supporting the conclusions of the present paper. [file 12917_2024_3888_MOESM2_ESM.xlsx]

## Sheet: Sheet1
herd_id	pig_id	age	w_empty	w_consam	w_csdried	w_sample	w_sdried	fdmpct	csscore	fecal_score	defec	method	fdmscore	csbin	diarbin	visbin
1	1	1	13.85	19.42	14.71	5.57	0.86	15.4399	3	3	0	1	3	1	1	1
1	2	1	13.85	22.27	15.93	8.42	2.08	24.7031	1	1	0	1	1	0	0	0
1	3	1	13.86	27.09	16.08	13.23	2.22	16.78	3	3	0	1	2	1	0	1
1	4	1	13.85	21.91	15.43	8.06	1.58	19.603	1	2	0	1	2	0	0	0
1	5	1	13.87	29.6	18.03	15.73	4.16	26.4463	1	1	0	1	1	0	0	0
1	6	1	13.84	21.78	14.8	7.94	0.96	12.0907	3	3	0	1	3	1	1	1
1	7	1	13.85	29.63	17.44	15.78	3.59	22.7503	2	1	0	1	1	0	0	0
1	8	1	13.86	35.9	18.63	22.04	4.77	21.6425	2	2	0	1	2	0	0	0
1	9	1	13.85	24.43	16.62	10.58	2.77	26.1815	1	1	0	1	1	0	0	0
1	10	1	13.9	21.64	14.46	7.74	0.56	7.23514	4	4	1	1	4	1	1	1
1	11	1	13.86	21.96	16.31	8.1	2.45	30.2469	1	1	0	1	1	0	0	0
1	12	1	13.83	25.39	16.47	11.56	2.64	22.8374	1	1	0	1	1	0	0	0
1	13	1	13.87	32.76	18.11	18.89	4.24	22.4457	2	2	0	1	1	0	0	0
1	14	1	13.83	19.44	15.73	5.61	1.9	33.8681	1	1	0	1	1	0	0	0
1	15	1	13.88	37.92	18.57	24.04	4.69	19.5092	2	2	0	1	2	0	0	0
1	16	1	13.85	28.23	16.74	14.38	2.89	20.0974	2	2	0	1	2	0	0	0
1	17	1	13.88	34.03	17.72	20.15	3.84	19.0571	3	2	0	1	2	1	0	0
1	18	1	13.86	19	14.19	5.14	0.33	6.42023	3	4	1	1	4	1	1	1
1	19	1	13.87	19.89	15.35	6.02	1.48	24.5847	2	2	0	1	1	0	0	0
1	20	1	13.87	43.22	15.77	29.35	1.9	6.47359	4	4	1	1	4	1	1	1
1	21	1	13.86	20.74	14.8	6.88	0.94	13.6628	3	3	0	1	3	1	1	1
1	22	1	13.91	21.07	16.19	7.16	2.28	31.8436	1	1	0	1	1	0	0	0
1	23	1	13.86	26.7	17.3	12.84	3.44	26.7913	1	1	0	1	1	0	0	0
1	24	1	13.9	18.3	14.18	4.4	0.28	6.36364	3	3	1	1	4	1	1	1
1	25	2	13.88	31.89	18.61	18.01	4.73	26.2632	1	1	0	1	1	0	0	0
1	26	2	13.85	27.06	16.97	13.21	3.12	23.6185	1	2	0	1	1	0	0	0
1	27	2	13.87	37.29	19.52	23.42	5.65	24.1247	2	2	0	1	1	0	0	0
1	28	2	13.89	19.93	15.35	6.04	1.46	24.1722	2	2	0	1	1	0	0	0
1	29	2	13.9	21.68	15.36	7.78	1.46	18.7661	2	2	0	1	2	0	0	0
1	30	2	13.92	30.98	17.85	17.06	3.93	23.0363	2	2	0	1	1	0	0	0
1	31	2	13.86	25.84	16.62	11.98	2.76	23.0384	2	2	0	1	1	0	0	0
1	32	2	13.92	26.63	16.94	12.71	3.02	23.7608	2	2	0	1	1	0	0	0
1	33	2	13.99	24.91	17.04	10.92	3.05	27.9304	1	2	0	1	1	0	0	0
1	34	2	13.9	34.19	18.35	20.29	4.45	21.932	2	2	0	1	1	0	0	0
1	35	2	13.87	27.36	16.86	13.49	2.99	22.1646	2	2	0	1	1	0	0	0
1	36	2	13.91	17.58	14.68	3.67	0.77	20.9809	1	2	0	1	2	0	0	0
1	37	2	13.87	36.37	19.43	22.5	5.56	24.7111	2	2	1	1	1	0	0	0
1	38	2	13.87	40.45	17.67	26.58	3.8	14.2965	3	3	0	1	3	1	1	1
1	39	2	13.9	30.07	18.16	16.17	4.26	26.3451	1	2	0	1	1	0	0	0
1	40	2	13.88	20.88	14.9	7	1.02	14.5714	2	3	0	1	3	0	1	1
1	41	2	13.85	23.65	15.85	9.8	2	20.4082	1	2	0	1	2	0	0	0
1	42	2	13.86	31.13	17.65	17.27	3.79	21.9456	2	2	0	1	1	0	0	0
1	43	2	13.86	22.38	16.7	8.52	2.84	33.3333	1	1	0	1	1	0	0	0
1	44	2	13.92	18.83	14.15	4.91	0.23	4.68432	3	4	1	1	4	1	1	1
1	45	2	13.85	30.84	19.29	16.99	5.44	32.0188	1	1	0	1	1	0	0	0
1	46	2	13.84	19.49	15.09	5.65	1.25	22.1239	2	2	0	1	1	0	0	0
1	47	2	13.85	21.82	15.37	7.97	1.52	19.0715	2	2	0	1	2	0	0	0
1	48	2	13.88	27.72	16.63	13.84	2.75	19.8699	2	2	0	1	2	0	0	0
1	49	3	13.86	36.14	18.95	22.28	5.09	22.8456	2	2	0	1	1	0	0	0
1	50	3	13.86	26.46	17.07	12.6	3.21	25.4762	2	1	0	1	1	0	0	0
1	51	3	13.85	39.99	17.84	26.14	3.99	15.264	2	3	0	1	3	0	1	1
1	52	3	13.94	24.44	15.39	10.5	1.45	13.8095	3	3	0	1	3	1	1	1
1	53	3	13.87	36.47	16.57	22.6	2.7	11.9469	3	3	0	1	3	1	1	1
1	54	3	13.88	28.76	17.92	14.88	4.04	27.1505	2	1	0	1	1	0	0	0
1	55	3	13.85	36.5	18.91	22.65	5.06	22.34	3	2	0	1	1	1	0	0
1	56	3	13.85	49.14	20.82	35.29	6.97	19.7506	2	2	0	1	2	0	0	0
1	57	3	13.85	37.6	16.89	23.75	3.04	12.8	3	3	1	1	3	1	1	1
1	58	3	13.86	53.65	27.8	39.79	13.94	35.0339	2	2	0	1	1	0	0	0
1	59	3	13.86	23.43	16.31	9.57	2.45	25.6008	2	2	0	1	1	0	0	0
1	60	3	13.87	36.01	15.87	22.14	2	9.03342	3	3	0	1	4	1	1	1
1	61	3	13.88	28.56	16.1	14.68	2.22	15.1226	3	3	0	1	3	1	1	1
1	62	3	13.86	54.13	20.19	40.27	6.33	15.7189	2	3	0	1	3	0	1	1
1	63	3	13.86	44.57	22.08	30.71	8.22	26.7665	2	1	0	1	1	0	0	0
1	64	3	13.86	46.97	19.54	33.11	5.68	17.1549	3	3	1	1	2	1	0	1
1	65	3	13.86	31.53	16.08	17.67	2.22	12.5637	3	3	0	1	3	1	1	1
1	66	3	13.9	46.36	22.49	32.46	8.59	26.4633	2	2	0	1	1	0	0	0
1	67	3	13.86	42.13	19.6	28.27	5.74	20.3042	2	2	0	1	2	0	0	0
1	68	3	13.86	33.67	16.56	19.81	2.7	13.6295	3	3	0	1	3	1	1	1
1	69	3	13.87	24.82	16.55	10.95	2.68	24.4749	2	2	0	1	1	0	0	0
1	70	3	13.88	25.49	15.11	11.61	1.23	10.5943	3	3	0	1	3	1	1	1
1	71	3	13.84	35.04	18.03	21.2	4.19	19.7642	3	2	0	1	2	1	0	0
1	72	3	13.87	36.7	19.65	22.83	5.78	25.3176	2	2	0	1	1	0	0	0
1	73	4	13.9	43.35	21.99	29.45	8.09	27.4703	2	2	0	1	1	0	0	0
1	74	4	13.87	21.12	15.98	7.25	2.11	29.1034	2	2	0	1	1	0	0	0
1	75	4	13.85	24.37	15.08	10.52	1.23	11.692	3	3	1	1	3	1	1	1
1	76	4	13.9	58.02	19.9	44.12	6	13.5993	3	3	0	1	3	1	1	1
1	77	4	13.91	35.28	15.54	21.37	1.63	7.62752	3	3	0	1	4	1	1	1
1	78	4	13.91	18	14.22	4.09	0.31	7.57946	3	3	0	1	4	1	1	1
1	79	4	13.86	29.54	17.86	15.68	4	25.5102	2	2	0	1	1	0	0	0
1	80	4	13.85	51.56	18.43	37.71	4.58	12.1453	3	3	1	1	3	1	1	1
1	81	4	13.84	40.63	18.14	26.79	4.3	16.0508	3	3	1	1	3	1	1	1
1	82	4	13.88	37.94	18.74	24.06	4.86	20.1995	2	2	0	1	2	0	0	0
1	83	4	13.85	31.78	15.54	17.93	1.69	9.42554	4	4	1	1	4	1	1	1
1	84	4	13.9	46.47	21.76	32.57	7.86	24.1326	2	2	0	1	1	0	0	0
1	85	4	13.96	27.4	15.67	13.44	1.71	12.7232	2	3	0	1	3	0	1	1
1	86	4	13.88	52.5	23.48	38.62	9.6	24.8576	2	2	0	1	1	0	0	0
1	87	4	13.89	30.97	17.6	17.08	3.71	21.7213	2	2	0	1	2	0	0	0
1	88	4	13.88	28.9	16.35	15.02	2.47	16.4447	2	2	0	1	3	0	1	0
1	89	4	13.88	44.82	18.46	30.94	4.58	14.8028	3	3	0	1	3	1	1	1
1	90	4	13.87	21.55	14.47	7.68	0.6	7.8125	4	4	1	1	4	1	1	1
1	91	4	13.85	31.07	15.44	17.22	1.59	9.23345	4	4	1	1	4	1	1	1
1	92	4	13.86	32.94	15.53	19.08	1.67	8.75262	4	4	1	1	4	1	1	1
1	93	4	13.9	56.95	18.59	43.05	4.69	10.8943	3	3	0	1	3	1	1	1
1	94	4	13.89	26.23	15.6	12.34	1.71	13.8574	2	2	0	1	3	0	1	0
1	95	4	13.85	29.48	15.73	15.63	1.88	12.0282	3	3	0	1	3	1	1	1
1	96	4	13.9	50.81	17.56	36.91	3.66	9.91601	3	3	0	1	4	1	1	1
1	97	5	13.88	24.81	16.74	10.93	2.86	26.1665	2	2	0	1	1	0	0	0
1	98	5	13.87	39.48	20.69	25.61	6.82	26.6302	2	2	0	1	1	0	0	0
1	99	5	13.87	33.61	15.32	19.74	1.45	7.34549	3	3	1	1	4	1	1	1
1	100	5	13.86	39.43	20.57	25.57	6.71	26.2417	2	2	0	1	1	0	0	0
1	101	5	13.88	20.12	15.5	6.24	1.62	25.9615	2	2	0	1	1	0	0	0
1	102	5	13.88	54.74	18.25	40.86	4.37	10.6951	4	4	1	1	3	1	1	1
1	103	5	13.93	28.12	17.49	14.19	3.56	25.0881	2	2	0	1	1	0	0	0
1	104	5	13.87	33.68	18.15	19.81	4.28	21.6052	2	2	0	1	2	0	0	0
1	105	5	13.88	46.24	21.43	32.36	7.55	23.3313	2	2	0	1	1	0	0	0
1	106	5	13.88	40.46	18.92	26.58	5.04	18.9616	3	2	0	1	2	1	0	0
1	107	5	13.88	40.63	19.2	26.75	5.32	19.8879	2	2	0	1	2	0	0	0
1	108	5	13.86	32.09	16.2	18.23	2.34	12.836	3	3	1	1	3	1	1	1
1	109	5	13.92	28.93	16.62	15.01	2.7	17.988	2	3	0	1	2	0	0	1
1	110	5	13.86	26.8	16.43	12.94	2.57	19.8609	3	3	0	1	2	1	0	1
1	111	5	13.87	44.47	23.32	30.6	9.45	30.8824	2	2	0	1	1	0	0	0
1	112	5	13.86	33.73	17.79	19.87	3.93	19.7786	2	3	0	1	2	0	0	1
1	113	5	13.95	46.17	20.86	32.22	6.91	21.4463	3	2	0	1	2	1	0	0
1	114	5	13.86	39.78	19.48	25.92	5.62	21.6821	2	2	0	1	2	0	0	0
1	115	5	13.88	36.62	15.88	22.74	2	8.79507	4	3	0	1	4	1	1	1
1	116	5	13.85	26.41	16	12.56	2.15	17.1178	2	2	0	1	2	0	0	0
1	117	5	13.91	37.16	18.07	23.25	4.16	17.8925	3	3	0	1	2	1	0	1
1	118	5	13.88	39.13	20.21	25.25	6.33	25.0693	2	2	0	1	1	0	0	0
1	119	5	13.86	55.81	18.32	41.95	4.46	10.6317	4	4	1	1	3	1	1	1
1	120	5	13.91	56.35	28.18	42.44	14.27	33.6239	2	2	0	1	1	0	0	0
2	121	1	13.87	19.49	15.29	5.62	1.42	25.2669	2	2	0	1	1	0	0	0
2	122	1	13.87	27.31	17.13	13.44	3.26	24.256	1	1	0	1	1	0	0	0
2	123	1	13.89	21.6	15.98	7.71	2.09	27.1077	2	1	0	1	1	0	0	0
2	124	1	13.86	25.63	16.99	11.77	3.13	26.593	2	2	0	1	1	0	0	0
2	125	1	13.87	22.15	16.52	8.28	2.65	32.0048	2	1	0	1	1	0	0	0
2	126	1	13.86	22.06	14.88	8.2	1.02	12.439	3	3	0	1	3	1	1	1
2	127	1	13.85	17.96	14.99	4.11	1.14	27.7372	1	1	0	1	1	0	0	0
2	128	1	13.85	25.07	15.51	11.22	1.66	14.795	2	2	0	1	3	0	1	0
2	129	1	14.03	17.04	15.22	3.01	1.19	39.5349	1	1	0	1	1	0	0	0
2	130	1	13.87	32.65	16.18	18.78	2.31	12.3003	3	3	0	1	3	1	1	1
2	131	1	13.86	18.79	15.14	4.93	1.28	25.9635	1	2	0	1	1	0	0	0
2	132	1	13.86	26.26	17.61	12.4	3.75	30.2419	2	2	0	1	1	0	0	0
2	133	1	13.86	35.32	17.07	21.46	3.21	14.9581	3	3	0	1	3	1	1	1
2	134	1	13.86	28.73	15.19	14.87	1.33	8.94418	3	3	1	1	4	1	1	1
2	135	1	13.87	27.23	17.84	13.36	3.97	29.7156	2	2	0	1	1	0	0	0
2	136	1	13.87	21.69	14.72	7.82	0.85	10.8696	3	3	0	1	3	1	1	1
2	137	1	13.87	20.3	15.18	6.43	1.31	20.3733	2	2	0	1	2	0	0	0
2	138	1	13.86	22.26	16.08	8.4	2.22	26.4286	2	2	0	1	1	0	0	0
2	139	1	13.87	21.32	14.71	7.45	0.84	11.2752	3	3	0	1	3	1	1	1
2	140	1	13.88	20.28	15.82	6.4	1.94	30.3125	1	1	0	1	1	0	0	0
2	141	1	13.91	28.74	15.71	14.83	1.8	12.1376	3	3	0	1	3	1	1	1
2	142	1	13.89	18.25	15.27	4.36	1.38	31.6514	1	1	0	1	1	0	0	0
2	143	1	13.86	29.34	18.03	15.48	4.17	26.938	3	2	0	1	1	1	0	0
2	144	1	13.85	27.1	16.55	13.25	2.7	20.3774	3	2	0	1	2	1	0	0
2	145	1	13.85	28.44	17.88	14.59	4.03	27.6217	2	2	0	1	1	0	0	0
2	146	1	13.88	30.76	19.77	16.88	5.89	34.8934	2	1	0	1	1	0	0	0
2	147	1	13.87	28.61	14.76	14.74	0.89	6.03799	4	4	1	1	4	1	1	1
2	148	1	13.88	25.94	15.35	12.06	1.47	12.1891	3	3	0	1	3	1	1	1
2	149	1	13.86	26.77	17.16	12.91	3.3	25.5616	2	2	0	1	1	0	0	0
2	150	2	13.85	29.04	15.62	15.19	1.77	11.6524	3	3	0	1	3	1	1	1
2	151	2	14.04	30.22	17.2	16.18	3.16	19.5303	2	2	0	1	2	0	0	0
2	152	2	13.87	26.96	14.86	13.09	0.99	7.56303	3	3	0	1	4	1	1	1
2	153	2	13.86	20.4	15.28	6.54	1.42	21.7125	2	2	0	1	2	0	0	0
2	154	2	13.87	22.16	15.64	8.29	1.77	21.351	2	2	0	1	2	0	0	0
2	155	2	13.86	25.71	15.4	11.85	1.54	12.9958	3	3	0	1	3	1	1	1
2	156	2	13.88	24.35	16.51	10.47	2.63	25.1194	2	2	0	1	1	0	0	0
2	157	2	13.93	26.62	17.72	12.69	3.79	29.866	2	2	0	1	1	0	0	0
2	158	2	13.85	26.19	16.48	12.34	2.63	21.3128	2	2	0	1	2	0	0	0
2	159	2	13.85	27.55	15.5	13.7	1.65	12.0438	3	3	0	1	3	1	1	1
2	160	2	13.86	35.6	16.94	21.74	3.08	14.1674	2	3	0	1	3	0	1	1
2	161	2	13.88	24.4	16.21	10.52	2.33	22.1483	2	2	0	1	1	0	0	0
2	162	2	13.86	22.96	15.41	9.1	1.55	17.033	3	2	0	1	2	1	0	0
2	163	2	13.89	26.44	15.96	12.55	2.07	16.494	3	2	0	1	3	1	1	0
2	164	2	13.86	25.76	16.87	11.9	3.01	25.2941	2	1	0	1	1	0	0	0
2	165	2	13.87	23.1	14.93	9.23	1.06	11.4843	3	3	0	1	3	1	1	1
2	166	2	13.86	33.47	20.19	19.61	6.33	32.2794	2	2	0	1	1	0	0	0
2	167	2	13.87	21.9	15.64	8.03	1.77	22.0423	2	2	0	1	1	0	0	0
2	168	2	13.93	29.93	17.54	16	3.61	22.5625	2	2	0	1	1	0	0	0
2	169	2	13.85	31.68	18.08	17.83	4.23	23.7241	2	2	0	1	1	0	0	0
2	170	2	13.93	30.96	15.25	17.03	1.32	7.75103	4	4	1	1	4	1	1	1
2	171	2	13.85	30.65	16.44	16.8	2.59	15.4167	3	2	0	1	3	1	1	0
2	172	2	13.85	30.72	16.23	16.87	2.38	14.1079	3	3	0	1	3	1	1	1
2	173	2	13.85	30.51	16.11	16.66	2.26	13.5654	3	3	0	1	3	1	1	1
2	174	2	13.85	26.06	15.66	12.21	1.81	14.8239	2	2	0	1	3	0	1	0
2	175	2	13.85	24.74	16.27	10.89	2.42	22.2222	2	2	0	1	1	0	0	0
2	176	2	13.85	23.58	17.42	9.73	3.57	36.6906	1	1	0	1	1	0	0	0
2	177	2	13.87	27.7	17.55	13.83	3.68	26.6088	2	1	0	1	1	0	0	0
2	178	2	13.91	26.85	16.07	12.94	2.16	16.6924	3	2	0	1	2	1	0	0
3	1	1	13.9	17.18	15.2	3.28	1.3	39.6341	1	1	0	2	1	0	0	0
3	2	1	13.88	23.36	16.52	9.48	2.64	27.8481	1	1	0	2	1	0	0	0
3	3	1	13.86	23.74	16.44	9.88	2.58	26.1134	1	1	0	2	1	0	0	0
3	4	1	13.89	21.45	15.84	7.56	1.95	25.7937	1	1	0	2	1	0	0	0
3	5	1	13.86	25.33	17.22	11.47	3.36	29.2938	1	1	0	2	1	0	0	0
3	6	1	13.89	19.73	15.58	5.84	1.69	28.9384	1	1	0	2	1	0	0	0
3	7	1	13.85	25.56	16.21	11.71	2.36	20.1537	2	2	0	2	2	0	0	0
3	8	1	13.85	29.92	19.48	16.07	5.63	35.0342	1	1	0	2	1	0	0	0
3	9	1	13.86	21.54	16.01	7.68	2.15	27.9948	1	1	0	2	1	0	0	0
3	10	1	13.86	17.62	15.63	3.76	1.77	47.0745	1	1	0	2	1	0	0	0
3	11	1	13.85	26.3	15.27	12.45	1.42	11.4056	3	3	0	2	3	1	1	1
3	12	1	13.86	24.4	17.18	10.54	3.32	31.4991	1	1	0	2	1	0	0	0
3	13	1	13.88	28.91	17.77	15.03	3.89	25.8816	1	1	0	2	1	0	0	0
3	14	1	13.87	33.23	16.74	19.36	2.87	14.8244	2	2	0	2	3	0	1	0
3	15	1	13.87	20.16	15.48	6.29	1.61	25.5962	1	1	0	2	1	0	0	0
3	16	1	13.86	26.14	17.28	12.28	3.42	27.8502	1	2	0	2	1	0	0	0
3	17	1	13.86	17.22	14.61	3.36	0.75	22.3214	1	1	0	2	1	0	0	0
3	18	1	13.85	23.17	17.03	9.32	3.18	34.1202	1	1	0	2	1	0	0	0
3	19	1	13.85	22.37	16.47	8.52	2.62	30.7512	1	1	0	2	1	0	0	0
3	20	1	13.86	29.21	17.61	15.35	3.75	24.43	2	2	0	2	1	0	0	0
3	21	1	13.9	26.88	17.59	12.98	3.69	28.4284	2	1	0	2	1	0	0	0
3	22	1	13.86	20.71	15.76	6.85	1.9	27.7372	2	2	0	2	1	0	0	0
3	23	1	13.86	19.15	14.41	5.29	0.55	10.397	3	3	0	2	3	1	1	1
3	24	1	13.86	18.87	14.39	5.01	0.53	10.5788	3	3	1	2	3	1	1	1
3	25	1	13.87	22.64	16.29	8.77	2.42	27.5941	1	2	0	2	1	0	0	0
3	26	1	13.89	29.16	14.51	15.27	0.62	4.06025	4	4	1	2	4	1	1	1
3	27	1	13.86	26.87	15.57	13.01	1.71	13.1437	3	3	0	2	3	1	1	1
3	28	1	13.87	25.45	14.67	11.58	0.8	6.90846	4	4	1	2	4	1	1	1
3	29	1	13.87	31.89	17.7	18.02	3.83	21.2542	2	2	0	2	2	0	0	0
3	30	2	13.86	34.83	19.5	20.97	5.64	26.8956	1	1	0	2	1	0	0	0
3	31	2	13.9	37.85	19.26	23.95	5.36	22.38	2	1	0	2	1	0	0	0
3	32	2	13.92	31.09	17.6	17.17	3.68	21.4327	2	2	0	2	2	0	0	0
3	33	2	13.86	37.02	22.17	23.16	8.31	35.8808	2	2	0	2	1	0	0	0
3	34	2	13.86	30.69	17.97	16.83	4.11	24.4207	1	1	0	2	1	0	0	0
3	35	2	13.86	22.16	16.06	8.3	2.2	26.506	1	1	0	2	1	0	0	0
3	36	2	13.88	22.18	16.19	8.3	2.31	27.8313	1	1	0	2	1	0	0	0
3	37	2	13.91	24.55	16.55	10.64	2.64	24.812	2	2	0	2	1	0	0	0
3	38	2	13.89	40.7	20.55	26.81	6.66	24.8415	1	1	0	2	1	0	0	0
3	39	2	13.89	37.15	19.91	23.26	6.02	25.8813	2	1	0	2	1	0	0	0
3	40	2	13.85	28.28	17.93	14.43	4.08	28.2744	1	1	0	2	1	0	0	0
3	41	2	13.89	35.74	20.17	21.85	6.28	28.7414	1	1	0	2	1	0	0	0
3	42	2	13.89	25.54	16.87	11.65	2.98	25.5794	2	2	0	2	1	0	0	0
3	43	2	13.88	38.8	18.98	24.92	5.1	20.4655	2	2	0	2	2	0	0	0
3	44	2	13.86	27.86	17.98	14	4.12	29.4286	1	1	0	2	1	0	0	0
3	45	2	13.9	20.3	15.72	6.4	1.82	28.4375	1	1	0	2	1	0	0	0
3	46	2	13.86	30.59	18.1	16.73	4.24	25.3437	2	1	0	2	1	0	0	0
3	47	2	13.85	20.83	15.98	6.98	2.13	30.5158	1	1	0	2	1	0	0	0
3	48	2	13.87	44.28	21.39	30.41	7.52	24.7287	2	2	0	2	1	0	0	0
3	49	2	13.86	25.4	17.16	11.54	3.3	28.5962	1	1	0	2	1	0	0	0
3	50	2	13.87	19.41	14.88	5.54	1.01	18.231	1	2	0	2	2	0	0	0
3	51	2	13.89	29.5	17.36	15.61	3.47	22.2293	2	2	0	2	1	0	0	0
3	52	2	13.85	22.8	14.28	8.95	0.43	4.80447	4	4	1	2	4	1	1	1
3	53	2	13.87	40.94	19.87	27.07	6	22.1648	1	1	0	2	1	0	0	0
3	54	2	13.85	35.75	18.79	21.9	4.94	22.5571	2	2	0	2	1	0	0	0
3	55	2	13.9	33	19.07	19.1	5.17	27.0681	1	1	0	2	1	0	0	0
3	56	2	13.86	24.12	16.68	10.26	2.82	27.4854	1	1	0	2	1	0	0	0
3	57	2	13.91	30.69	16.45	16.78	2.54	15.1371	3	3	0	2	3	1	1	1
3	58	2	13.86	28.89	17.61	15.03	3.75	24.9501	1	1	0	2	1	0	0	0
3	59	3	13.89	48.05	23.14	34.16	9.25	27.0785	1	1	0	2	1	0	0	0
3	60	3	13.86	48.25	22.64	34.39	8.78	25.5307	2	1	0	2	1	0	0	0
3	61	3	13.87	46.77	21.54	32.9	7.67	23.3131	2	2	0	2	1	0	0	0
3	62	3	13.9	44.58	23.99	30.68	10.09	32.8879	1	1	0	2	1	0	0	0
3	63	3	13.9	40.33	19.33	26.43	5.43	20.5448	2	2	0	2	2	0	0	0
3	64	3	13.86	37.19	18.66	23.33	4.8	20.5744	2	2	0	2	2	0	0	0
3	65	3	13.87	58.42	32.11	44.55	18.24	40.9428	1	1	0	2	1	0	0	0
3	66	3	13.87	37.25	19.72	23.38	5.85	25.0214	1	1	0	2	1	0	0	0
3	67	3	13.9	42.2	21.09	28.3	7.19	25.4064	1	2	0	2	1	0	0	0
3	68	3	13.86	24.1	16.55	10.24	2.69	26.2695	1	1	0	2	1	0	0	0
3	69	3	13.89	38.88	20	24.99	6.11	24.4498	1	1	0	2	1	0	0	0
3	70	3	13.86	31.92	16.32	18.06	2.46	13.6213	3	2	0	2	3	1	1	0
3	71	3	13.87	33.27	19.25	19.4	5.38	27.732	1	1	0	2	1	0	0	0
3	72	3	13.88	40.68	20.09	26.8	6.21	23.1716	1	1	0	2	1	0	0	0
3	73	3	13.85	29.72	17.41	15.87	3.56	22.4323	2	2	0	2	1	0	0	0
3	74	3	13.85	48.49	22.42	34.64	8.57	24.7402	1	1	0	2	1	0	0	0
3	75	3	13.89	33.67	17.61	19.78	3.72	18.8069	2	2	0	2	2	0	0	0
3	76	3	13.86	41.08	20.94	27.22	7.08	26.0103	1	1	0	2	1	0	0	0
3	77	3	13.88	38.43	20.71	24.55	6.83	27.8208	1	1	0	2	1	0	0	0
3	78	3	13.86	38.75	20.07	24.89	6.21	24.9498	2	2	0	2	1	0	0	0
3	79	3	13.86	43.89	18.65	30.03	4.79	15.9507	2	2	0	2	3	0	1	0
3	80	3	13.91	21.97	15.54	8.06	1.63	20.2233	2	2	0	2	2	0	0	0
3	81	3	13.86	37.98	20.74	24.12	6.88	28.524	1	1	0	2	1	0	0	0
3	82	3	13.91	38.83	20.3	24.92	6.39	25.6421	1	1	0	2	1	0	0	0
3	83	3	13.86	34.75	19.16	20.89	5.3	25.371	1	2	0	2	1	0	0	0
3	84	3	13.87	43.43	19.49	29.56	5.62	19.0122	2	2	0	2	2	0	0	0
3	85	3	13.87	30.66	17.64	16.79	3.77	22.4538	1	1	0	2	1	0	0	0
3	86	3	13.87	44.39	21.24	30.52	7.37	24.1481	1	1	0	2	1	0	0	0
3	87	3	13.9	29.19	17.39	15.29	3.49	22.8254	2	2	0	2	1	0	0	0
3	88	4	13.85	36.54	19.95	22.69	6.1	26.8841	1	1	0	2	1	0	0	0
3	89	4	13.9	38.27	18.22	24.37	4.32	17.7267	2	2	0	2	2	0	0	0
3	90	4	13.87	33.65	18.7	19.78	4.83	24.4186	1	2	0	2	1	0	0	0
3	91	4	13.85	31.14	18.11	17.29	4.26	24.6385	1	2	0	2	1	0	0	0
3	92	4	13.88	27.83	16.71	13.95	2.83	20.2867	2	2	0	2	2	0	0	0
3	93	4	13.86	38.1	20.38	24.24	6.52	26.8977	1	1	0	2	1	0	0	0
3	94	4	13.86	39.01	19.65	25.15	5.79	23.0219	2	2	0	2	1	0	0	0
3	95	4	13.88	27.58	16.22	13.7	2.34	17.0803	2	2	0	2	2	0	0	0
3	96	4	13.85	45.1	21.26	31.25	7.41	23.712	1	2	0	2	1	0	0	0
3	97	4	13.86	25.49	16.53	11.63	2.67	22.9579	2	1	0	2	1	0	0	0
3	98	4	13.91	46.21	22.48	32.3	8.57	26.5325	1	1	0	2	1	0	0	0
3	99	4	13.93	27.98	16.68	14.05	2.75	19.573	2	2	0	2	2	0	0	0
3	100	4	13.86	45.34	21.77	31.48	7.91	25.1271	1	1	0	2	1	0	0	0
3	101	4	13.86	34.18	18.7	20.32	4.84	23.8189	1	2	0	2	1	0	0	0
3	102	4	13.87	36.35	19.93	22.48	6.06	26.9573	1	1	0	2	1	0	0	0
3	103	4	13.89	36.06	19.26	22.17	5.37	24.2219	1	1	0	2	1	0	0	0
3	104	4	13.86	41.08	21.15	27.22	7.29	26.7818	1	1	0	2	1	0	0	0
3	105	4	13.9	26.84	16.89	12.94	2.99	23.1066	2	2	0	2	1	0	0	0
3	106	4	13.87	36.54	20.51	22.67	6.64	29.2898	1	1	0	2	1	0	0	0
3	107	4	13.89	40.48	20.53	26.59	6.64	24.9718	1	2	0	2	1	0	0	0
3	108	4	13.9	37.05	18.35	23.15	4.45	19.2225	2	2	0	2	2	0	0	0
3	109	4	13.87	43.19	21.3	29.32	7.43	25.3411	1	1	0	2	1	0	0	0
3	110	4	13.87	19.69	14.76	5.82	0.89	15.2921	3	3	1	2	3	1	1	1
3	111	4	13.86	39.54	20.67	25.68	6.81	26.5187	1	1	0	2	1	0	0	0
3	112	4	13.9	38.73	19.42	24.83	5.52	22.2312	2	1	0	2	1	0	0	0
3	113	4	13.86	31.62	17.74	17.76	3.88	21.8468	2	2	0	2	2	0	0	0
3	114	4	13.86	39.36	21.94	25.5	8.08	31.6863	1	1	0	2	1	0	0	0
3	115	4	13.91	50.58	26.17	36.67	12.26	33.4333	1	1	0	2	1	0	0	0
3	116	4	13.91	30.15	17.58	16.24	3.67	22.5985	2	2	0	2	1	0	0	0
2	117	1	13.91	16.46	14.73	2.55	0.82	32.1569	1	1	0	2	1	0	0	0
2	118	1	13.86	17.47	14.94	3.61	1.08	29.9169	1	1	0	2	1	0	0	0
2	119	1	13.87	19.51	15.64	5.64	1.77	31.383	1	1	0	2	1	0	0	0
2	120	1	13.86	20.75	15.58	6.89	1.72	24.9637	1	1	0	2	1	0	0	0
2	121	1	13.87	22.19	15.79	8.32	1.92	23.0769	1	1	0	2	1	0	0	0
2	122	1	13.89	19.08	15.16	5.19	1.27	24.4701	2	1	0	2	1	0	0	0
2	123	1	13.85	21.24	16.23	7.39	2.38	32.2057	1	1	0	2	1	0	0	0
2	124	1	13.85	18.4	15.72	4.55	1.87	41.0989	1	1	0	2	1	0	0	0
2	125	1	13.9	23.07	17.47	9.17	3.57	38.9313	1	1	0	2	1	0	0	0
2	126	1	13.85	18.62	15.32	4.77	1.47	30.8176	1	1	0	2	1	0	0	0
2	127	1	13.86	17.76	14.95	3.9	1.09	27.9487	1	1	0	2	1	0	0	0
2	128	1	13.87	20.44	16.02	6.57	2.15	32.7245	1	1	0	2	1	0	0	0
2	129	2	13.86	20.63	16.11	6.77	2.25	33.2349	1	1	0	2	1	0	0	0
2	130	2	13.86	21.81	15.93	7.95	2.07	26.0377	1	1	0	2	1	0	0	0
2	131	2	13.9	33.48	17.39	19.58	3.49	17.8243	2	2	0	2	2	0	0	0
2	132	2	13.9	25.18	17.02	11.28	3.12	27.6596	2	1	0	2	1	0	0	0
2	133	2	13.86	19.35	15.24	5.49	1.38	25.1366	1	2	0	2	1	0	0	0
2	134	2	13.85	19.29	15.45	5.44	1.6	29.4118	1	1	0	2	1	0	0	0
2	135	2	13.87	26.87	17.51	13	3.64	28	1	1	0	2	1	0	0	0
2	136	2	13.85	24.91	17.26	11.06	3.41	30.8318	1	1	0	2	1	0	0	0
2	137	2	13.86	27.34	17.12	13.48	3.26	24.184	2	2	0	2	1	0	0	0
2	138	2	13.86	17.96	14.3	4.1	0.44	10.7317	3	3	0	2	3	1	1	1
2	139	2	13.85	25.8	16.83	11.95	2.98	24.9372	1	1	0	2	1	0	0	0
2	140	2	13.84	20.26	15.94	6.42	2.1	32.7103	1	1	0	2	1	0	0	0
2	141	3	13.9	33.38	16.21	19.48	2.31	11.8583	3	3	0	2	3	1	1	1
2	142	3	13.89	30.97	17.06	17.08	3.17	18.5597	2	2	0	2	2	0	0	0
2	143	3	13.92	20.81	15.79	6.89	1.87	27.1408	1	1	0	2	1	0	0	0
2	144	3	13.85	28.3	16.82	14.45	2.97	20.5536	2	2	0	2	2	0	0	0
2	145	3	13.92	37.06	17.26	23.14	3.34	14.4339	2	2	0	2	3	0	1	0
2	146	3	13.87	30.38	16.78	16.51	2.91	17.6257	2	2	0	2	2	0	0	0
2	147	3	13.89	27.3	16.45	13.41	2.56	19.0902	2	1	0	2	2	0	0	0
2	148	3	13.86	26.28	15.6	12.42	1.74	14.0097	3	3	0	2	3	1	1	1
2	149	3	13.91	35.15	16.61	21.24	2.7	12.7119	3	3	0	2	3	1	1	1
2	150	3	13.9	41.27	18.11	27.37	4.21	15.3818	3	2	0	2	3	1	1	0
2	151	3	13.9	32.68	17.22	18.78	3.32	17.6784	2	2	0	2	2	0	0	0
2	152	3	13.86	27.69	17.06	13.83	3.2	23.1381	1	1	0	2	1	0	0	0
2	153	4	13.9	27.07	16.35	13.17	2.45	18.6029	2	2	0	2	2	0	0	0
2	154	4	13.87	38.35	17.82	24.48	3.95	16.1356	2	2	0	2	3	0	1	0
2	155	4	13.86	28.8	16.09	14.94	2.23	14.9264	3	3	0	2	3	1	1	1
2	156	4	13.91	25.78	16.79	11.87	2.88	24.2628	1	1	0	2	1	0	0	0
2	157	4	13.86	40.48	17.85	26.62	3.99	14.9887	3	3	0	2	3	1	1	1
2	158	4	13.9	26.91	17.21	13.01	3.31	25.442	1	1	0	2	1	0	0	0
2	159	4	13.86	42.96	20.75	29.1	6.89	23.677	1	1	0	2	1	0	0	0
2	160	4	13.9	28.05	16.86	14.15	2.96	20.9187	1	1	0	2	2	0	0	0
2	161	4	13.91	28.79	15.74	14.88	1.83	12.2984	3	2	0	2	3	1	1	0
2	162	4	13.89	24.41	16.77	10.52	2.88	27.3764	1	1	0	2	1	0	0	0
2	163	4	13.87	30.64	16.69	16.77	2.82	16.8157	2	2	0	2	2	0	0	0
2	164	4	13.87	31.29	15.99	17.42	2.12	12.1699	3	3	0	2	3	1	1	1
1	165	1	13.87	22.8	14.65	8.93	0.78	8.7346	3	3	0	2	4	1	1	1
1	166	1	13.86	23.22	14.91	9.36	1.05	11.2179	3	3	0	2	3	1	1	1
1	167	1	13.89	18.48	14.06	4.59	0.17	3.7037	4	4	1	2	4	1	1	1
1	168	1	13.88	22.2	14.47	8.32	0.59	7.09135	3	3	0	2	4	1	1	1
1	169	1	13.88	32.64	15.14	18.76	1.26	6.71642	4	4	1	2	4	1	1	1
1	170	1	13.87	24.51	16.07	10.64	2.2	20.6767	2	2	0	2	2	0	0	0
1	171	1	13.89	23.69	16.1	9.8	2.21	22.551	2	2	0	2	1	0	0	0
1	172	1	13.85	20.72	15.26	6.87	1.41	20.524	2	2	0	2	2	0	0	0
1	173	1	13.86	19.36	15.9	5.5	2.04	37.0909	1	1	0	2	1	0	0	0
1	174	1	13.87	20.28	15.3	6.41	1.43	22.3089	1	1	0	2	1	0	0	0
1	175	1	13.87	22.32	15.8	8.45	1.93	22.8402	1	2	0	2	1	0	0	0
1	176	1	13.85	19	15.48	5.15	1.63	31.6505	1	1	0	2	1	0	0	0
1	177	2	13.86	32.06	17.36	18.2	3.5	19.2308	2	2	0	2	2	0	0	0
1	178	2	13.89	21.31	14.79	7.42	0.9	12.1294	3	3	0	2	3	1	1	1
1	179	2	13.91	39.96	20.24	26.05	6.33	24.2994	1	2	0	2	1	0	0	0
1	180	2	13.87	22.24	15.81	8.37	1.94	23.178	2	1	0	2	1	0	0	0
1	181	2	13.86	25.93	15.7	12.07	1.84	15.2444	2	3	0	2	3	0	1	1
1	182	2	13.9	33.36	18.08	19.46	4.18	21.48	2	2	0	2	2	0	0	0
1	183	2	13.86	29.05	18.04	15.19	4.18	27.5181	1	1	0	2	1	0	0	0
1	184	2	13.92	28.77	17.36	14.85	3.44	23.165	2	1	0	2	1	0	0	0
1	185	2	13.88	26.02	16.59	12.14	2.71	22.3229	2	2	0	2	1	0	0	0
1	186	2	13.86	22.94	15.99	9.08	2.13	23.4581	1	2	0	2	1	0	0	0
1	187	2	13.87	20.77	15.43	6.9	1.56	22.6087	2	2	0	2	1	0	0	0
1	188	2	13.87	33.16	17.89	19.29	4.02	20.8398	2	2	0	2	2	0	0	0
1	189	3	13.89	28.2	15.92	14.31	2.03	14.1859	3	3	0	2	3	1	1	1
1	190	3	13.87	23.64	16.45	9.77	2.58	26.4074	1	1	0	2	1	0	0	0
1	191	3	13.88	43.01	22.18	29.13	8.3	28.493	1	1	0	2	1	0	0	0
1	192	3	13.89	33.72	17.52	19.83	3.63	18.3056	2	2	0	2	2	0	0	0
1	193	3	13.87	42.53	17.63	28.66	3.76	13.1193	3	3	0	2	3	1	1	1
1	194	3	13.87	35.32	17.96	21.45	4.09	19.0676	2	2	0	2	2	0	0	0
1	195	3	13.86	25.95	16.81	12.09	2.95	24.4003	2	1	0	2	1	0	0	0
1	196	3	13.86	27.48	16.19	13.62	2.33	17.1072	3	2	0	2	2	1	0	0
1	197	3	13.86	29.82	17.91	15.96	4.05	25.3759	1	1	0	2	1	0	0	0
1	198	3	13.85	25.29	16.33	11.44	2.48	21.6783	2	1	0	2	2	0	0	0
1	199	3	13.86	23.71	15.71	9.85	1.85	18.7817	2	2	0	2	2	0	0	0
1	200	3	13.86	26.8	17.31	12.94	3.45	26.6615	1	1	0	2	1	0	0	0
1	201	4	13.85	58.4	31.58	44.55	17.73	39.798	1	1	0	2	1	0	0	0
1	202	4	13.89	25.97	15.87	12.08	1.98	16.3907	2	3	0	2	3	0	1	1
1	203	4	13.9	41.6	17.59	27.7	3.69	13.3213	3	3	0	2	3	1	1	1
1	204	4	13.85	36.14	18.31	22.29	4.46	20.009	2	2	0	2	2	0	0	0
1	205	4	13.87	47.58	25.67	33.71	11.8	35.0044	1	1	0	2	1	0	0	0
1	206	4	13.87	39.65	18.6	25.78	4.73	18.3476	2	2	0	2	2	0	0	0
1	207	4	13.88	40.72	16.94	26.84	3.06	11.4009	3	3	0	2	3	1	1	1
1	208	4	13.86	37.19	19.78	23.33	5.92	25.3751	1	1	0	2	1	0	0	0
1	209	4	13.85	39.76	19.88	25.91	6.03	23.2729	2	2	0	2	1	0	0	0
1	210	4	13.88	43.45	20.47	29.57	6.59	22.2861	2	2	0	2	1	0	0	0
1	211	4	13.87	46.79	19.76	32.92	5.89	17.8919	2	2	0	2	2	0	0	0
1	212	4	13.88	32.6	15.56	18.72	1.68	8.97436	4	4	1	2	4	1	1	1

## Sheet: Sheet2
Variable name	Variable label
herd_id	Herd (1=A, 2=B, 3=C)
pig_id	ID number, pig
age	Batch age
w_empty	Weight: Empty container
w_consam	Weight: containet + fecal sample
w_csdried	Weigth: container + dried fecal sample
w_sample	Weight: fecal sample
w_sdried	Weight: dried fecal sample
fdmpct	Fecal dry-matter %
csscore	Cotton swab consistency score (1-4)
fecal_score	Fecal sample consistency score (1-4)
defec	Fecal sample collection
method	Cotton swab scale (preliminary=1 or final=2)
fdmscore	Dry-matter based consistency score (1-4)
csbin	Cotton swab diarrhea score
diarbin	Dry-matter based diarrhea score
visbin	Fecal sample diarrhea score
